# Supplementary material for: Vascular endothelial-derived SPARCL1 exacerbates viral pneumonia through pro-inflammatory macrophage activation
Source: Nat Commun. 2024 May 18;15:4235. doi: 10.1038/s41467-024-48589-3 (PMC11102455; doi:10.1038/s41467-024-48589-3)
Supplement: Supplementary file 4 — Source Data [file 41467_2024_48589_MOESM4_ESM.xlsx]

## Sheet: Figure 1
H	D0	D20	D27
	1	3.231	2.397
	0.693	2.032	2.293
	0.514	2.401	1.036
	0.363	1.821
I	0	15	20	30
	1.31069	130.57	84.3033	10.155
	1.36645	74.2467	73.2796	15.7786
	1.49671	117.629	62.9337	17.2617
	1.18998	124.53	53.7895	20.2169

## Sheet: Figure 2
A		WT								ECSparcl1-KO
	0	100	100	100	100	100	100	100			100	100	100	100	100	100	100
	5	94.5946	100.935	97.482	94.6721	86.6667	91.4798	97.1591			95.1613	100	94.4724	96.1723	100	92.2481	85.7143
	8	74.0541	83.6449	77.6978	75.8197	72.8889	73.5426	75.5682			87.6344	81.8628	79.8995	76.0766	83.5821	74.4186	70.6349
	12	64.8649	83.514	66.187	66.3934	69.7778	65.9193	64.2045			91.9355	90.0392	84.9246	70.9904	83.0846	69.3798	65.4762
	16		92.5234	66.5468	70.9016		64.574	68.75			98.9247	101.961	90.9698	78.2057	90.01	80.2326	71.0318
	20		100.935	70.1439	71.3115			76.1364			98.9247	102.451	99.4573	79.4689	97.5323	89.7209	84.127
	24		102.336	85.6115	78.6885			93.1818			99.4624	103.922	103.482	86.6029	100.995	97.186	93.254
B		WT								ECSparcl1-KO
	0	98.7	98.9	99.1	99.1	98.3	98.2	99.3		99.3	98.7	99.2	98.8	97.9	98.2	98.5
	5	98.1	90.3	99.4	98.3	89.3	90.5	93.4		96.2	99.2	93.2	95.5	98.9	90.1	92.6
	8	97.3	80.9	89.1	87.8	83.4	86.9	86.7		95.7	86.5	89.9	79.3	91.9	87.6	91.4
	12	86.5	65.6	80.1	70.9	79.5	68.3	66.8		90.1	92.4	79	72.1	82	83.4	82.5
	16	82.8		89.2	71.9	79.5		60.7		98.6	97.9	94.3	71.2	90.4	86.7	86.9
	20	81.6		97.7	82.3	90.1				98.2	99.2	98.3	75.4	98.9	99.4	88.1
	24	87.9		99.7	85.2	94.3				99.1	98.7	99.2	82.5	99.1	97.7	95.9
C		Days elapsed	WT (n = 17)	ECSparcl1-KO(n = 16)			D		WT							ECSparcl1-KO
	262	9	1					D0	9.25536	14.2661	10.6219	9.71088				9.71088	11.0774	8.34432	9.71088
	263	14	1					D12	167.321	191.008	283.934	247.948	160.032	221.528	114.025	185.305	145.265	154.365	160.735	149.36	64.275	72.92
	949	13	1
	950	27	0
	951	15	1
	339	27	0				E		WT							ECSparcl1-KO
	326	27	0					D0	1.57	2.17	0.86	1.12				1.69	1.28	1.08	0.79
	21	27	0					D12	25.73	16.57	19.1	23.62	18.8	21.17	16.6	9.55	15.95	19.09	16.82	18.61	18.84	7.74
	342	13	1
	334	14	1
	634	27	0				F	WT	ECSparcl1-KO		G	WT	ECSparcl1-KO		H	WT	ECSparcl1-KO
	279	27		0				378.588	80.9412			7.05795	7.08767			195.818	404
	280	27		0				180.941	295.059			7.05795	11.5156			380.364	441.273
	277	27		0				159.765	183.294			7.68202	10.2377			359.454	405.818
	278	15		1				129.177	280.941			5.21545	8.03863			324.909	342.182
	281	27		0				724.471	65.6471			4.65082	4.73997			97.6364	339.454
	329	27		0				530.353	473.882			10.9213	10.7727			84.9091	286.727
	19	27		0
	20	17		1
	336	13		1			I	WT	ECSparcl1-KO		J	WT	EC-Sparcl1-KO		K	WT	ECSparcl1-KO
	335	27		0				1.04344	0.950696			2.125	2.9			1228.39	1072.68
	807	14	1					1.05479	1.04959			3.9	1.625			1212.68	154.107
	814	16	1					1.10732	1.03776			2.65	3.375			1149.46	242.679
	114	14	1					1.1376	1.11725			4.125	2.775			807.321	1033.39
	123	25	0					1.19627	0.892496			4.55	2.2			833.75	344.107
	120	25	0					1.20763	0.853222			3.9	2.675			1214.82	590.179
	808	25	0
	117			0
	111			0
	112			0			L		WT							ECSparcl1-KO
	113			0				Total MΦ	17	9.66	25.5	11.1	9.93	19.6	16.7	7.84	10.8	7.03	10.7	12.5	10.7	10.9
	122			0				Aveolar MΦ	0.47	2.13	1.33	1.96	2.93	1.29	1.53	3.87	1.34	0.32	2.5	1.2	0.91	1.58
	806			0				Intestitial MΦ	16	7.39	23.3	8.93	6.71	17.7	14.7	3.6	9.34	6.58	8.03	11.1	9.63	9.21
	121			0
N		WT						ECSparcl1-KO
	Total injured zone	28.3449		51.7222	36.9487	77.3708	33.4422	24.6162	26.681	27.8631	32.9914	24.8715	35.4508
	Severe injury zone	7.97067		8.50861	15.2015	33.6879	11.5472	10.5958	7.76782	9.85402	7.76243	8.71062	10.7021
	Damaged zone	20.3742		43.2136	21.7473	43.6829	21.895	14.0204	18.9132	18.009	25.2289	16.1609	24.7487

## Sheet: Figure 3
B
C	SPARCL1				ACTIN
D		WT									ECSparcl1-OE
	0	100	100	100	100	100	100	100	100	100	100	100	100	100	100	100	100
	7	88.421	84.9398	85.5556	84.1176	86.3636	88.2716	90.9091	95.283	96.875	90.5325	94.1176	88.8393	88.6905	85.7895	83.4395	90.4412
	11	81.579	74.6988	69.4444	80.1176	86.0227	81.358	88.6364	80.4717	89.0625	80.4734	89.4118	71.4286	82.381	71.0526	78.344	81.6176
	15	92.6316			86.2281	93.9773	78.7654	90	88.0189	96.25	84.6154	84.7059	68.75	85.9524
	19	98.9474			92.1933	96.0909	88.0864	101.704	92.434	100.292	89.2663	90.5882	69.1964	86.5476
	23	102.79			95.1282	97.3409	90.321	102.273	96.434	105.812	94.5917	93.5294	76.7857	88.3333
E		WT					EC Sparcl1-OE
	0	99.8	98.6	98.4	99.4	98.7	98.6	99.8	98.8	98.7	99.5
	8	95.5	89.6	94.2	93.2	91.9	95.1	93.2	86.9	94.4	92.1
	12	91.7	83.4	86.6	85.4	83.2	84.4	81.8	79.9	80.5	86.8
	16	97.6	88.3	90.4	88.5	81.8	90.4	86.4	75.4	79.6	75.8
	20	98.8	95.4	97.9	94.7	89.7	92.7	90.7	86.7	83.9
	24	99.1	98.7	98.7	96.8	95.8	98.5	95.8	92.5	90.7
F	MOUSE#	Days elapsed	WT	ECSparcl1-OE		G	WT	ECSparcl1-OE		H	WT	ECSparcl1-OE
	23	14	1				0.534778	0.839974			1.7	4.6
	34	25	0				0.582095	0.945018			3.12	3.72
	45	25	0				0.752437	0.807798			3.18	3.96
	55	25	0				0.55891	0.832403			4.84	3.88
	541	27	0				0.661115	0.696603			3.14	5.82
	555	25	0				0.837134	0.784612			1.14	3.71
	440	20	0
	233	20	0
	220	25	0
	211	25	0
	212	25	0			I
	222	25	0			IL-1β		WT						ECSparcl1-OE
	18	14		1			D0	8.27	7.76	13.4	10.31			2.65	15.9	11.8	9.8
	22	13		1			D10	113.5	158.9	113.9	74.1	52.7		234.01	118.6	108.4	104.8	132.4
	30	15		1			D20	46.6	48.1	51.2	15.4	55.2	18.5	52.7	89.4	41.5	45.6	92.02	91.01
	31	20		0
	44	20		0		IL-6		WT						ECSparcl1-OE
	45	25		0			D0	3.14	3.02	2.48	3.8			1.39	2.36	3.5	3.19
	567	25		0			D10	82.5	124.5	91.5	80.5	91.69		123.94	104.8	93.01	150.3	129.3
	559	27		0			D20	4.22	5.62	3.98	2.77	4.1	6.42	29.4	10.37	20.7	5.62	11.1	4.95
	201	27		0
	200	27		0		TNF		WT						ECSparcl1-OE
	208	27		0			D0	0.94	0.81	1.51	0.68			0.53	1.41	0.63	1.23
	301	27		0			D10	4.19	8	9.67	6.26	5.66		4.69	12.9	4.36	11.15	7.07
	302	25		0			D20	2.46	1.56	2.03	2.33	1.62	1.74	4.83	2.89	3.86	2.36	1.56	5.16
	303	25		0
J	WT	ECSparcl1-OE		K	WT	ECSparcl1-OE		L	WT	ECSparcl1-OE
	103.294	129.177			2.36256	2.36256			14.2727	10.1818
	3.29412	91.5294			5.36404	1.94651			8.81818	11.5455
	105.647	232.706			2.48143	5.57207			20.1818	9.27273
	53.8824	82.1176			1.5899	0.668648			13.8182	3.81818
	35.0588	104.471			5.15602	0.193165			8.81818	13.8182
M	WT	ECSparcl1-OE		N		WT					ECSparcl1-OE
	34.4643	201.607			Total MΦ	5.53	8.31	9.5	8.71	6.37	10.5	11	11.1	12.5	7.36
	68.3929	50.5357			Aveolar MΦ	0.37	0.41	0.68	0.61	0.56	0.51	0.46	0.72	0.55	0.41
	22.3214	128.036			Intestitial MΦ	5.12	7.84	8.76	8	5.73	9.91	10.4	10.3	11.9	6.9
	27.6786	70.8929
	18.3929	156.964

## Sheet: Figure 4
B		WT					ECSparcl1-OE
	Total MΦ	51.1	50.6	57.9	55.8	61.3	71.2	67.7	58.5	73.6	68.2
	Aveolar MΦ	30.9	21.6	22.3	24.3	24	34.2	25.8	38.7	36.2	30.9
	Intestitial MΦ	58.7	54.6	63.7	55.8	70.5	75.1	74	64.4	79.2	73.8
C		WT					ECSparcl1-OE
	Total MΦ	6.56	5.72	4.97	6.21	5.62	3.3	3.37	4.43	2.93	3.16
	Aveolar MΦ	14.9	12.6	14.3	11.2	14.7	11.6	13.3	8.53	8.45	9.92
	Intestitial MΦ	2.27	2.34	1.52	2.9	1.56	1.32	1.25	1.67	1.25	0.92
E	WT	ECSparcl1-OE
	7.36	3.71
	11.1	4.54
	9.37	2.18
	4.53	5.64
	10.8	2.65
		3.19
F	WT	ECSparcl1-OE
	10.17	3.64
	15.81	6.39
	10.24	6.83

## Sheet: Figure 5
A
B	IL-1b					IL-6					TNF
	Control	5	10	20		Control	5	10	20		Control	5	10	20
	3.89	5.3	6.19	6.82		0.96	156.08	328.35	416.81		9.13	342.58	587.72	709.89
	4.02	5.05	6.82	8.08		1.11	147.83	318.99	365.27		4.63	369.82	588.88	737.02
	3.89	5.68	6.19	6.83		1.67	143.9	271.73	322.49		4.68	351.37	642.07	838.91
D	M0+PBS	M0+SPARCL1	M2+PBS	M2+SPARCL1
	8.18	11.9	81.3	42.2
	9.23	8.11	72.5	55.6					F
	12.31	12.11	84.2	39.6
E		Mrc1			Chil3
	M0+PBS	1	1	1	1	1	1
	M0+SPARCL1	0.527	1.325	0.773	0.962	0.821	0.788
	M1+PBS	0.515	0.341	0.677	1.148	0.32	0.87
	M1+SPARCL1	0.741	0.747	0.466	0.421	0.862	0.651
	M2+PBS	1.599	2.95	3.53	38.02	75.6	52.7
	M2+SPARCL1	0.541	0.281	0.765	2.02	7.54	3.21
G	IL-1B					IL-6					TNF
	Control	TAK-242	SPARCL1	SPARCL1+TAK-242		Control	TAK-242	SPARCL1	SPARCL1+TAK-242		Control	TAK-242	SPARCL1	SPARCL1+TAK-242
	4.09	4.28	7.45	4.35		1.27	1.16	148.13	11.81		6.74	5.05	571.02	5.95
	4.15	3.89	8.08	5.56		1.11	1.11	155.47	6.28		6.79	5.36	378.16	6.12
	4.22	4.15	6.82	4.28		1.58	1.16	129.39	6.76		7.19	5.09	625.03	5.79

## Sheet: Figure 6
B		ECSparcl1-OE-Control							ECSparcl1-OE-TAK-242
	0	100	100	100	100	100	100		100	100	100	100	100	100
	5	90.583	89.7527	94.5946	102.222	92.8571	102.347		92.7273	97.006	94.1521	100.84	96.8085	97.4138
	7	82.5112	83.3922	87.027	90	80.7692	92.9578		87.2727	86.8264	78.9474	90.7563	84.0426	88.3621
	9	72.6457	71.0247	74.0541	76.6667	72.5275	79.3427		75.7576	76.6467	77.193	78.1513	75	82.7586
	11	70.852	66.4311	71.3513	75	70.8791	74.1784		74.5455	74.2515	80.117	75.2101	69.6809	88.7931
	13	73.0942	64.6643	74.5946	74.4444	71.4286	75.5868		74.5455	78.4431	86.5497	74.7899	71.2766	93.9655
	15	71.3004	70.6714	77.8378	80.5556	72.5275	76.0563		81.8182	86.2275	86.5497	79.4118	74.4681	94.8276
	17	75.3363	74.9117	89.7297	92.2222	80.2198	84.507		85.4545	90.4192	88.8889	88.6555	82.9787	96.5517
	19	83.4081	77.7385	91.8919	97.2222	86.8132	91.0798		90.9091	95.2096	91.8129	92.437	92.0213	102.155
	21	84.7534	80.9187		100.556	91.2088	95.7746		92.7273			94.5378	99.4681
	23	87.444	82.3322		105.556	95.055	97.1831		98.1818			97.479	100.532
C		ECSparcl1-OE-Control							ECSparcl1-OE-TAK-242
	0	98.8	99.3	98.4	98.6	99.3			99.2	98.4	97.9	98.7	98.6	99.1
	7	97.8	89.1	93.5	94	91.4			92.7	96.2	96.3	94.6	91.9	91.1
	11	72.1	61.3	80.2	82.3	80.2			83.3	84.8	82.1	81.2	75.2	72.9
	15	71.4	70.3	78.2	85.3	85.2			91.3	92.4	86.1	87.2	82.2	86.9
	19	82.5	83.1	83.3	96.1	97.3			97.5	98.7	97.8	94.5	87.4	93.8
	23	89.2	92.1	93.5		98.6			99.2		98.5	98.3	94.4
E		ECSparcl1-OE-Control						ECSparcl1-OE-TAK-242
	Total MΦ	80.3	68.7	72.8	74.7	81.2		71.5	60.9	60.3	75.6	60
	Aveolar MΦ	39.3	27.3	31.6	35.4	33.4		28.1	20.2	21.2	25.1	33.5
	Intestitial MΦ	79.5	77.8	67.4	77.7	59.7		72.3	58.8	69.6	75.5	57.5
F		ECSparcl1-OE-Control						ECSparcl1-OE-TAK-242
	Total MΦ	1.75	1.04	1.83	0.91	1.39		1.57	2.49	2.66	1.12	3.03
	Aveolar MΦ	9.58	6.13	11	5.59	6.25		7.1	8.25	12.9	6.13	11.7
	Intestitial MΦ	1.86	1.45	2.03	1.17	1.91		2.13	3.47	4	1.45	4.72
G	IL-1b
		WT					ECSaprcl1-OE
	Control	16.45	17.63	18.92	14.84	20.26	33.73	14.9	25.01	23.45	29.2
	TAK-242	15.67	13.28	12.37	18.92	12.25	14.84	14.54	16.45	16.68	12.62
	IL-6
		WT					ECSaprcl1-OE
	Control	16.32	21.74	45.45	17.11	60.82	93.65	64.29	71.34	12.29	41.57
	TAK-242	2.35	7.55	16.15	20.83	18.28	8.35	9.69	29.21	7.66	24.33
	TNF
		WT					ECSaprcl1-OE
	Control	10.03	7.37	10.55	9.58	10.16	11.92	18.02	16.79	10.36	19.71
	TAK-242	6.34	8.57	7.72	6.45	7.25	11.43	9.58	9.71	10.49	11.85

## Sheet: Figure 7
B	Health_donors	COVID_donors
	1	3.444
	2.142	5.722
	3.903	3.925
	2.033	4.822
	1.473

## Sheet: Supplementary figure 2
G	Endothelial cells	Immune cells	Epithelial cells	Mesenchymal cells
	0.57	0.082	0.017	11
	1.47	0.085	0.00757	13.8
	1.54	0.06	0.012	12.8
J	D0	D20	D60			P value
	0.57	16.4	11.6		D0 vs. D20	<0.0001
	1.47	16.1	8.77		D0 vs. D60	<0.0001
	1.54	14.3	9.1		D20 vs. D60	0.0003
		14.4	8.12
K	D0	D60
	1.31069	2.44758		P value	0.3027
	1.36645	1.3801
	1.49671	1.83759
	1.18998	1.0751
L	D0	D20	D60			P value
	3.60215	15.0441	8.0892		D0 vs. D20	0.0003
	3.1606	16.848	7.85615		D0 vs. D60	0.0194
	3.1374	12.4465	8.22905		D20 vs. D60	0.0172
		9.91115	10.0984

## Sheet: Supplementary figure 3
B
C	WT	ECSparcl1-KO
	1	0
	2.121	0.001
	1.7	0
	1.1
	Unpaired t test	p = 0.0051
D		WT					ECSparcl1-KO
	D0	1.91079	1.01106	1.3008			1.16355	0.862371	1.38086
	D12	81.5173	126.428	128.868	113.999	125.665	97.4914	81.5555	106.184	43.8124	74.655
	D0	Unpaired t test	p = 0.4227
	D12	Unpaired t test	p = 0.038199
E		WT					ECSparcl1-KO
	D0	4.73504	5.76439	9.46245			3.97255	2.82882	4.43004			D0	Unpaired t test	0.126633
	D12	12.7793	7.55623	11.3305	9.99619		3.47694	6.98437	6.7175	4.77316		D12	Unpaired t test	0.01203
G				H		WT		ECSparcl1-KO
					BLC	1		0.381314
					CXCL10	1		0.0597242
					C5a	1		0.549149
					TIMP1	1		0.781086
					IL-6	1		0.0378411
					CXCL1	1		0.128419
I	WT	ECSparcl1-KO		J		WT			ECSparcl1-KO
	589.124	567.112			Total MΦ	12	8.78	15.4	15.7	11.7	8.62
	871.113	669.46			Alveolar MΦ	8.52	5.69	11.7	12	8.26	6.13
	458.372	433.325			Interstitial+recruited MΦ	3.26	2.97	3.51	3.43	3.32	2.42
	611.387	134.763
	311.348	495.841
	882.799	220.12		K		WT				ECSparcl1-KO
	Unpaired t test	p = 0.1385			D12	1	2.642	1.933	1.833	2.013	1.262	2.467	0.924
					D20	0.0032	0.0043	0.0011		0.0021	0.0029	0.0014

## Sheet: Supplementary figure 4
B		WT							ECSparcl1-KO
	iMonocytes	13.8	12.5	8.57	5.16	24	19.9		16.6	10.3	4.94	11.9	4.43	16.7	12.1
	Interstitial MΦ	2.35	1.73	1.9	2.84	0.8	1.35		1.25	1.4	2.79	1.2	2.57	1.25	1.13
	Alveolar MΦ	27.6	17.7	17.1	18.7	24.4	25.6		20.7	16.4	16.7	17.5	12.8	22.2	16.5
	DCs	5.51	4.53	5.61	7.34	3.51	4.26		3.35	4.99	7.3	4	7.29	4.23	3.88
	iDCs	0.5	0.87	1.03	0.9	0.54	0.51		0.91	1.43	1.02	1.07	1.1	0.54	0.59

[truncated: 11 more sheets: Supplementary figure 5, Supplementary figure 6, Supplementary figure 7, Supplementary figure 8, Supplementary figure 9, Supplementary figure 10, Supplementary figure 11, Supplementary figure 12, Supplementary figure 14, Supplementary figure 15, Supplementary figure 16]
